# Supplementary material for: A large population-based investigation into the genetics of susceptibility to gastrointestinal infections and the link between gastrointestinal infections and mental illness
Source: Hum Genet. 2020 Mar 9;139(5):593–604. doi: 10.1007/s00439-020-02140-8 (PMC7170821; doi:10.1007/s00439-020-02140-8)
Supplement: Supplementary file 3 — Supplementary Table S2 (XLSX 19 kb) [file 439_2020_2140_MOESM3_ESM.xlsx]

## Sheet: Sheet1
CHR	SNP	BP	A1	A2	FRQ	INFO	OR (relative to A2)	SE	P
9	exm-rs635634	136155000	C	T	0.1997	0.9974	1.1336	0.0226	2.9e-08
9	9:136141870:C:T	136141870	C	T	0.1997	0.9951	1.1324	0.0226	3.947e-08
9	9:136138765:GCGCCCACCACTA:G	136138765	GCGCCCACCACTA	G	0.1967	0.9835	1.1334	0.0229	4.502e-08
9	9:136151579:TGGTGCAGGCGCAGGAAAAAATTGTGGCAATTCCTCA:T	136151579	TGGTGCAGGCGCAGGAAAAAATTGTGGCAATTCCTCA	T	0.1996	0.9964	1.1313	0.0226	5.025e-08
9	exm-rs507666	136149399	G	A	0.1996	0.9968	1.1312	0.0226	5.108e-08
9	rs532436:136149830:G:A	136149830	G	A	0.1996	0.9966	1.1312	0.0226	5.146e-08
9	rs8176643:136149709:AC:A	136149709	AC	A	0.196	0.9855	1.1318	0.0229	6.421e-08
9	rs115478735:136149711:A:T	136149711	A	T	0.196	0.9855	1.1318	0.0229	6.421e-08
9	rs9411377:136145404:C:A	136145404	C	A	0.3183	0.9574	1.1067	0.02	4.151e-07
9	rs41302673:136270538:T:G	136270538	T	G	0.1002	0.9152	1.169	0.031	4.662e-07
9	rs41302667:136330428:G:A	136330428	G	A	0.0904	0.8633	1.1794	0.0334	7.796e-07
9	rs28602660:136312071:G:A	136312071	G	A	0.094	0.8991	1.1705	0.0322	9.934e-07
9	rs36222279:136315974:G:C	136315974	G	C	0.0932	0.8915	1.172	0.0324	9.959e-07
9	rs651007:136153875:C:T	136153875	C	T	0.2158	1.0009	1.1135	0.022	1.072e-06
9	rs649129:136154304:C:T	136154304	C	T	0.2158	1.001	1.1132	0.022	1.12e-06
9	rs495828:136154867:G:T	136154867	G	T	0.2158	1.0011	1.1129	0.022	1.189e-06
9	rs28645493:136305738:C:G	136305738	C	G	0.0922	0.9187	1.1679	0.0321	1.332e-06
3	rs115249766:28692136:T:C	28692136	T	C	0.013	0.7915	1.4912	0.0827	1.37e-06
9	exm-rs579459	136154168	T	C	0.2159	1.0016	1.1121	0.022	1.404e-06
9	rs28538967:136215400:G:C	136215400	G	C	0.1101	0.9204	1.1539	0.0297	1.482e-06
9	rs600038:136151806:T:C	136151806	T	C	0.2157	0.9997	1.1112	0.0221	1.729e-06
3	rs1866164	57971523	C	T	0.0184	1.0049	1.3466	0.0624	1.848e-06
9	9:136145425:C:A	136145425	C	A	0.2871	0.9695	1.1024	0.0205	1.911e-06
5	rs3010256:71978426:T:C	71978426	T	C	0.0325	0.8741	0.749	0.0607	1.934e-06
3	rs369614251:111280712:C:T	111280712	C	T	0.1274	0.9629	0.8705	0.0291	1.938e-06
9	9:136146597:C:T	136146597	C	T	0.2759	0.9938	1.1017	0.0205	2.177e-06
9	rs28658542:136214276:C:A	136214276	C	A	0.1039	0.9111	1.1559	0.0306	2.278e-06
9	rs41296107:136270992:C:T	136270992	C	T	0.0907	0.9206	1.1648	0.0323	2.375e-06
12	rs117347473:43018522:C:A	43018522	C	A	0.034	0.9266	1.2641	0.0498	2.485e-06
9	9:136144297:A:G	136144297	A	G	0.3512	0.9964	1.0943	0.0192	2.723e-06
9	rs576123:136144308:T:C	136144308	T	C	0.3512	0.9964	1.0943	0.0192	2.723e-06
9	9:136144309:G:A	136144309	G	A	0.3512	0.9964	1.0943	0.0192	2.724e-06
12	rs73127518:43032236:G:A	43032236	G	A	0.0338	0.9274	1.2636	0.0499	2.727e-06
9	9:136139907:GAAACTGCC:G	136139907	GAAACTGCC	G	0.2759	0.9935	1.1007	0.0205	2.754e-06
9	9:136144284:T:A	136144284	T	A	0.3509	0.9974	1.0941	0.0192	2.838e-06
3	rs62275477:111282829:C:T	111282829	C	T	0.1297	0.9813	0.8745	0.0286	2.842e-06
3	rs62275476:111282743:T:C	111282743	T	C	0.1297	0.9814	0.8745	0.0286	2.853e-06
3	rs4276155:57964901:A:C	57964901	A	C	0.0188	0.9391	1.3493	0.064	2.857e-06
9	rs76238963:136269576:A:C	136269576	A	C	0.1059	0.8998	1.154	0.0306	2.863e-06
3	rs377245461:111280831:G:A	111280831	G	A	0.1299	0.9821	0.8747	0.0286	2.894e-06
3	rs7637867:111282031:A:C	111282031	A	C	0.1297	0.982	0.8747	0.0286	2.909e-06
3	rs61645432:111281606:C:G	111281606	C	G	0.1298	0.9823	0.8748	0.0286	2.945e-06
3	rs56217549:111281149:C:T	111281149	C	T	0.1298	0.9826	0.8748	0.0286	2.973e-06
3	rs7619313:111283350:C:T	111283350	C	T	0.1266	0.9728	0.8729	0.0291	2.983e-06
3	rs11311223:111283315:TA:T	111283315	TA	T	0.1266	0.9728	0.8729	0.0291	2.986e-06
3	rs56257750:111270020:A:G	111270020	A	G	0.1307	0.9851	0.8754	0.0285	2.996e-06
3	3:111280567:G:A	111280567	G	A	0.1298	0.9829	0.8749	0.0286	3.009e-06
3	3:111280036:G:A	111280036	G	A	0.1298	0.9832	0.875	0.0286	3.043e-06
9	rs28602591:136246666:C:T	136246666	C	T	0.1047	0.9076	1.1534	0.0306	3.143e-06
3	3:111276035:G:T	111276035	G	T	0.1299	0.9857	0.8756	0.0286	3.319e-06
3	rs55776639:111275143:C:T	111275143	C	T	0.1302	0.9833	0.8758	0.0286	3.423e-06
3	rs58058802:111275053:CT:C	111275053	CT	C	0.1346	0.9546	0.8758	0.0286	3.441e-06
2	rs143538360:147919944:T:C	147919944	T	C	0.0106	0.7261	1.5529	0.0949	3.505e-06
3	rs58315974:111275148:C:G	111275148	C	G	0.1298	0.9862	0.876	0.0285	3.52e-06
3	rs7648890:111273326:G:T	111273326	G	T	0.1299	0.9875	0.8761	0.0285	3.535e-06
9	9:136146046:G:A	136146046	G	A	0.3546	1.0004	1.0927	0.0191	3.558e-06
9	rs61457395:136145907:G:GA	136145907	G	GA	0.3526	0.9989	1.0929	0.0192	3.563e-06
9	9:136145471:A:G	136145471	A	G	0.3539	1.0016	1.0926	0.0191	3.617e-06
9	9:136145484:A:T	136145484	A	T	0.3539	1.0016	1.0926	0.0191	3.618e-06
3	rs62273546:111271484:G:A	111271484	G	A	0.13	0.9887	0.8764	0.0285	3.682e-06
3	rs35961477:111266263:GT:G	111266263	GT	G	0.1301	0.9892	0.8765	0.0285	3.705e-06
3	rs73228122:111271121:G:T	111271121	G	T	0.13	0.989	0.8765	0.0285	3.711e-06
3	rs1513325:111263826:G:A	111263826	G	A	0.13	0.9885	0.8765	0.0285	3.717e-06
9	9:136144427:T:C	136144427	T	C	0.3541	1.0026	1.0924	0.0191	3.745e-06
9	9:136144873:C:T	136144873	C	T	0.3541	1.0026	1.0924	0.0191	3.746e-06
9	9:136144960:G:A	136144960	G	A	0.3541	1.0026	1.0924	0.0191	3.747e-06
9	9:136144994:G:A	136144994	G	A	0.3541	1.0026	1.0924	0.0191	3.747e-06
9	9:136145240:C:T	136145240	C	T	0.3541	1.0026	1.0924	0.0191	3.747e-06
9	9:136146664:T:A	136146664	T	A	0.3541	1.0026	1.0924	0.0191	3.753e-06
9	9:136146068:A:AT	136146068	A	AT	0.3544	0.9997	1.0925	0.0191	3.757e-06
9	9:136146077:T:G	136146077	T	G	0.3544	0.9997	1.0925	0.0191	3.757e-06
9	9:136143372:C:T	136143372	C	T	0.3541	1.0026	1.0924	0.0191	3.76e-06
3	rs62273542:111265426:T:C	111265426	T	C	0.13	0.9891	0.8766	0.0285	3.775e-06
3	rs62273545:111270247:A:T	111270247	A	T	0.13	0.9896	0.8766	0.0285	3.779e-06
5	rs12517727:67016768:G:A	67016768	G	A	0.0914	0.9513	1.1574	0.0316	3.791e-06
3	rs58726643:111270028:A:G	111270028	A	G	0.13	0.9897	0.8767	0.0285	3.8e-06
9	9:136147160:C:T	136147160	C	T	0.3541	1.0025	1.0924	0.0191	3.804e-06
3	rs58464317:111262942:T:G	111262942	T	G	0.1299	0.9875	0.8765	0.0285	3.82e-06
5	rs12519119:67018563:C:T	67018563	C	T	0.091	0.9541	1.1574	0.0316	3.827e-06
3	rs7649385:111267968:C:T	111267968	C	T	0.13	0.9898	0.8767	0.0285	3.83e-06
9	9:136145974:A:G	136145974	A	G	0.3538	1.0023	1.0923	0.0191	3.837e-06
9	9:136146227:A:T	136146227	A	T	0.3538	1.0023	1.0923	0.0191	3.837e-06
3	rs1513324:111269549:C:G	111269549	C	G	0.13	0.99	0.8767	0.0285	3.841e-06
9	9:136143000:A:T	136143000	A	T	0.3541	1.0027	1.0923	0.0191	3.862e-06
9	9:136149500:T:C	136149500	T	C	0.353	1.002	1.0923	0.0191	3.909e-06
5	rs78418234:67020867:G:C	67020867	G	C	0.091	0.9526	1.1573	0.0317	3.934e-06
5	rs112330963:67021363:C:T	67021363	C	T	0.091	0.9523	1.1573	0.0317	3.954e-06
9	9:136146431:C:T	136146431	C	T	0.3538	1.0022	1.0922	0.0191	3.973e-06
9	exm-rs514659	136142203	A	C	0.3541	1.0031	1.0921	0.0191	3.993e-06
11	rs7112253:99936224:A:G	99936224	A	G	0.1752	0.9954	0.8916	0.0249	4.198e-06
9	rs367689313:136145993:AAGAAGGGAAATTAATAAATATT:A	136145993	AAGAAGGGAAATTAATAAATATT	A	0.3529	0.9993	1.0921	0.0192	4.295e-06
5	rs60663529:67012155:A:T	67012155	A	T	0.0908	0.9593	1.1561	0.0316	4.361e-06
5	rs60274090:67012153:C:G	67012153	C	G	0.0908	0.9593	1.1561	0.0316	4.362e-06
9	exm-rs505922	136149229	T	C	0.3531	1.0027	1.0918	0.0191	4.378e-06
5	rs57189752:67011681:G:A	67011681	G	A	0.0955	0.9864	1.15	0.0305	4.473e-06
5	rs3010260:71974786:T:C	71974786	T	C	0.0379	0.8692	0.7735	0.056	4.505e-06
11	rs75887387:94880125:G:T	94880125	G	T	0.176	0.9846	0.8917	0.025	4.681e-06
5	rs78901294:67025208:C:T	67025208	C	T	0.0912	0.9462	1.1564	0.0317	4.703e-06
9	rs612169	136143442	A	G	0.3539	1.0026	1.0914	0.0191	4.77e-06
5	rs78926491:67011379:G:A	67011379	G	A	0.0959	0.9779	1.1498	0.0305	4.865e-06
5	rs4607305:67010538:T:C	67010538	T	C	0.0949	0.9873	1.1497	0.0305	4.867e-06
3	rs1472429:111293623:A:C	111293623	A	C	0.2577	0.9604	0.9048	0.0219	4.912e-06
9	rs687289	136137106	G	A	0.3539	1.003	1.0912	0.0191	4.93e-06
9	exm-rs687621	136137065	A	G	0.3539	1.0029	1.0912	0.0191	4.936e-06
5	rs200365480:67005484:C:A	67005484	C	A	0.0944	0.9891	1.1497	0.0306	5.062e-06
9	9:136146448:TAAGAC:T	136146448	TAAGAC	T	0.3532	1.0004	1.0912	0.0191	5.107e-06
17	rs35439759:48803520:C:CTT	48803520	C	CTT	0.5404	0.9885	1.0886	0.0187	5.285e-06
17	rs34727143:48830315:C:CCTT	48830315	C	CCTT	0.5402	0.9808	1.089	0.0187	5.297e-06
9	9:136141646:CAA:C	136141646	CAA	C	0.3682	0.9952	1.0904	0.019	5.419e-06
5	rs59335892:67004819:G:T	67004819	G	T	0.0948	0.9905	1.1487	0.0305	5.485e-06
11	rs17094259:99933222:G:A	99933222	G	A	0.1754	0.985	0.8925	0.025	5.522e-06
6	rs3793102:16681078:A:C	16681078	A	C	0.5697	0.9543	0.9175	0.019	5.698e-06
5	rs75263451:66999257:C:T	66999257	C	T	0.0947	0.9939	1.1478	0.0305	6.083e-06
5	rs60752189:66996384:C:G	66996384	C	G	0.0947	0.9949	1.1477	0.0305	6.113e-06
6	rs3793104:16681393:G:C	16681393	G	C	0.5946	0.9546	0.9172	0.0191	6.167e-06
5	rs12513509:67005711:C:A	67005711	C	A	0.0947	0.9921	1.1478	0.0305	6.172e-06
5	rs374283930:67005194:A:G	67005194	A	G	0.0947	0.9923	1.1478	0.0305	6.182e-06
5	rs138997507:67003204:C:T	67003204	C	T	0.0947	0.9929	1.1477	0.0305	6.192e-06
5	rs141554792:67003205:A:G	67003205	A	G	0.0947	0.9929	1.1477	0.0305	6.192e-06
5	rs75695839:66994865:T:A	66994865	T	A	0.0947	0.9954	1.1475	0.0305	6.193e-06
5	rs368465863:67002259:G:T	67002259	G	T	0.0947	0.9932	1.1477	0.0305	6.203e-06
5	rs60396315:67001174:A:C	67001174	A	C	0.0947	0.9935	1.1476	0.0305	6.236e-06
11	rs1363023:99942929:C:A	99942929	C	A	0.1742	0.9927	0.8933	0.025	6.442e-06
15	rs7183231:41875360:A:C	41875360	A	C	0.6054	0.9911	1.0897	0.0191	6.614e-06
15	rs7166371:41875594:G:A	41875594	G	A	0.6054	0.9911	1.0897	0.0191	6.647e-06
9	9:136145419:C:A	136145419	C	A	0.3463	0.9833	1.0912	0.0194	6.734e-06
11	rs376479926:91113840:A:C	91113840	A	C	0.0125	0.7183	1.4867	0.0882	6.98e-06
11	rs10501943:99946999:T:C	99946999	T	C	0.1742	0.9848	0.8933	0.0251	7.066e-06
5	rs189962072:66993756:A:C	66993756	A	C	0.0947	0.9929	1.1466	0.0305	7.243e-06
8	rs11995244:8690393:G:T	8690393	G	T	0.9774	0.9595	1.3719	0.0705	7.31e-06
17	rs149008086:48791278:G:A	48791278	G	A	0.0108	0.584	1.6013	0.1053	7.83e-06
3	rs1513322:111285876:C:T	111285876	C	T	0.2588	0.9635	0.9071	0.0218	7.866e-06
8	rs1510932:8692066:G:C	8692066	G	C	0.9767	0.9389	1.3672	0.0701	8.033e-06
8	rs9329169:8691384:C:G	8691384	C	G	0.9762	0.9304	1.3647	0.0697	8.074e-06
3	3:188240857:A:G	188240857	A	G	0.012	0.8742	1.441	0.0819	8.079e-06
12	rs3825165:26555730:T:C	26555730	T	C	0.0892	0.9818	0.859	0.0341	8.455e-06
9	rs56343119:136237672:C:A	136237672	C	A	0.1401	0.9114	1.1285	0.0272	8.777e-06
2	2:207883727:A:G	207883727	A	G	0.0207	0.8996	1.325	0.0634	9.089e-06
18	rs1652362:21176770:T:C	21176770	T	C	0.0671	0.9633	0.8393	0.0395	9.289e-06
2	rs113942968:195042560:G:T	195042560	G	T	0.0251	0.9637	0.7461	0.0662	9.709e-06
11	rs76259315:47405128:CAGAT:C	47405128	CAGAT	C	0.0539	0.9636	1.1908	0.0395	9.792e-06
9	rs150170638:31953485:C:T	31953485	C	T	0.0204	0.7171	1.3678	0.0709	9.956e-06
2	rs35124484:211632393:G:GT	211632393	G	GT	0.9755	0.7345	0.752	0.0645	9.973e-06
